# Supplementary material for: Serum-deprived differentiated neuroblastoma F-11 cells express functional dorsal root ganglion neuron properties
Source: PeerJ. 2019 Oct 30;7:e7951. doi: 10.7717/peerj.7951 (PMC6825413; doi:10.7717/peerj.7951)
Supplement: Supplemental Information 1 [file peerj-07-7951-s001.xls]

## Sheet: Foglio1
	10% FBS		(data related to Fig. 2 and Fig. 3)
cells	Vrest (mV)	INa (pA)	IK (pA)	capacitance (pF)	pA/pF INa	pA/pF IK	induced AP>0 mV	induced AP frequency (Hz)	spontaneous activity
A1	-11	0	1798	26	0	69.1538	0		no
A2	-20	600	1814	31	19.3548	58.5161	1	1.7	no
B1	-29	0	1504	31	0	48.5161	1	1.7	no
B2	-8	408	1154	60	6.8	19.2333	0		no
B3	-50	15349	8226	109	140.817	75.4679	4	6.7	no
C	-35	5450	1925	24	227.083	80.2083	8	13.3	yes
D1	15	0	100	15	0	6.66667	0
D2	-8	135	769	16	8.4375	48.0625	0
D3	12	218	453	12	18.1667	37.75	0
D4	-5	90	78	5	18	15.6	0
D5	-40	9576	3724	58	165.103	64.2069	2	3.3	yes
D6	-13	259	346	30	8.63333	11.5333	0
D7	-22	207	1203	38	5.44737	31.6579	0
D8	-18	0	346	18	0	19.2222	0
D9	-7	3760	1258	41	91.7073	30.6829	1	1.7	no
E1		330	310	18	18.3333	17.2222	0
E2	-22						0
E3	-22	150	414	18	8.33333	23	0
E4	-8	706	907	19	37.1579	47.7368	0
E5	-35						0
E6		441	956	13	33.9231	73.5385	0
F1							0		no
F2							0		no
F3							0		no
mean	-17.1579			33.25	42.4894	40.9461		4.73333
SD	16.4967			24.0005	65.384	23.9302		4.62414
SEM	3.7846			5.50609	15.0001	5.48995		1.06085
	1% FBS		(data related to Fig. 2 and Fig. 3)
cells	Vrest (mV)	INa (pA)	IK (pA)	capacitance (pF)	pA/pF INa	pA/pF IK	induced AP>0 mV	induced AP frequency (Hz)	spontaneous activity	freq (Hz)
A1	-53	5091	4138	26	195.808	159.154	8	13.4	yes	1.61
A2	-54	4054	4174	48	84.4583	86.9583	7	11.7	yes	0.36
A3	-57	4135	8862	39	106.026	227.231	5	8.4	no
A4	-38	1080	4673	51	21.1765	91.6275	1	1.7	no
A5	-43	1455	6106	28	51.9643	218.071	1	1.7	no
A6	-67	5207	4775	156	33.3782	30.609	4	6.7	yes	0.41
A7	-56	2095	5624	51	41.0784	110.275	1	1.7	no
A8	-60	664	1761	26	25.5385	67.7308	1	1.7	no
A9	-55	5591	10000	29	192.793	344.828	9	15	yes	1.41
A10	-51	7117	13550	29	245.414	467.241	3	5	no
A11	-49	2950	7525	28	105.357	268.75	7	11.7	yes	0.15
B1	-50	2528	10290	28	90.2857	367.5	5	5	yes	0.48
B2	-23	6376	5751	39	163.487	147.462	5	8.4	yes	4.55
C1	nd	2074	1452	25	82.96	58.08	2	2	nd
C2	-30	1944	1501	46	42.2609	32.6304	2	2	nd
C3	-19	2454	1500	23	106.696	65.2174	1	1	nd
C4	-35	11820	7064	65	181.846	108.677	7	7	yes	0.16
C5	-35	2268	2725	25	90.72	109	6	6	yes	0.79
C6	-66	4539	5023	22	206.318	228.318	11	11	yes	0.035
C7	-50	3416	4515	37	92.3243	122.027	9	9	yes	0.58
C8	-60	3437	8178	26	132.192	314.538	10	10	yes	0.067
D1	-56	6479	9414	85	76.2235	110.753	9	9	yes	0.138
D2	-59	3431	4358	78	43.9872	55.8718	5	5	yes	0.19
E1	-40	3105	5462	25	124.2	218.48	11	11	yes	3.1
E2	-47	3858	5743	18	214.333	319.056	8	8	yes	0.63
E3	-63						5	5	yes	0.13
E4	-65	981	4842	13	75.4615	372.462	7	7	yes	0.41
E5	-59	1736	7215	22	78.9091	327.955	small		yes	small
E6	-51	4804	7917	36	133.444	219.917	8	8	yes	1.17
F1	-61						8	8	yes	0.13
											Ierg (pA)	capacitance(pF)	pA/pF Ierg
G1	-54	3056	3998	28	109.143	142.786	4	4	no		1562	28	55.7857
J1	-60	1880	2843	23	81.7391	123.609	8	8
J2	-50	2538	6096	28	90.6429	217.714	9	9	yes		1224	27	45.3333
G2	-38	6037	3822	29	208.172	131.793	7	7	no
G3	-62	5443	9354	33	164.939	283.455	5	5	no		1089	33	33
G4	-43						1	1			1560	25	62.4
G5	-41	19687	11986	80	246.088	149.825	4	4	no		6993	80	87.4125
H1	-52	9476	18121	104	91.1154	174.24	3	3	no		1742	156	11.1667
H2	-71	7253	8122	66	109.894	123.061	3	3	no			66
H3	-45						11	11	no		487	43	11.3256
H4	-52	6143	9142	79	77.7595	115.722	5	5	no		2651	80	33.1375
K1	-70
mean	-50.9756			43.0811	114.004	181.422		6.5275		0.825			42.4452
SD	12.0488			29.009	62.1156	108.86	3.10128	3.67451					25.9923
SEM	1.90509			4.76905	10.2117	17.8964	0.490356	0.588393					9.18965
	Barium currents - 1%FBS			(data related to Fig. 4)
cells		IBa(pA)peak	IBa protocol -90/-50	capacitance (pF)	pA/pF peak	IBa/pF protocol -90/-50	IBa+Cd(pA)	block(%)	IBa+Nif(pA)	block(%)
A1		133		25	5.32
B1		356		101	3.52475		0	100
B2				78
B3		81		27	3
B4		71		31	2.29032
B5		422		64	6.59375		0	100	55	66
B6		112		37	3.02703		0	100
C1		112		24	4.66667
C2		not
C3		not
C4		427		75	5.69333		0	100	178	50
C5		not
C6		147		73	2.0137		0	100	0	100
C7		117		33	3.54545		0	100
C8		not
C9		224		32	7		0	100	74	53
D1		78		23	3.3913		0	100
D2		not
D3		not
D4		not
E1		60	0	33	1.81818	0			19	68
E2		not
E3		194	0	25	7.76	0	0	100	90	41
E4		37	0	26	1.42308	0
E5		673	0	35	19.2286	0	0	100	229	66
F1		97	0	53	1.83019	0
F2		44	0	28	1.57143	0
F3		38	0	20	1.9	0
F4		96	0	38	2.52632	0
F5		56	0	12	4.66667	0
F6		210	0	23	9.13043	0
media		172.045	0	39.8261	5.01851	0	0	100	92.1429	63.4286
SD		161.344	0	22.8446	4.25245	0	0	0	83.3215	18.99
SEM		40.336	0	5.24092	1.06311	0	0	0	19.1153	7.17753
	Barium currents - 10%FBS			(data related to Fig. 4)
cells		IBa(pA)peak	IBa protocol -90/-50	capacitance (pF)	pA/pF peak	IBa/pF protocol -90/-50	IBa+Cd(pA)	block(%)	IBa+Nif(pA)	block(%)
A1		73		25	2.92		0	100
A2		not
A3		45		35			0	100
B1		72		18	4		0	100
B2		not
B3		174		54	3.22222		0	100
B4		23		19	1.21053
B5		34		22	1.54545
B6		86		37	2.32432		0	100
B7		51		18	2.83333		0	100
B8		not
B9		56		20			0	100
B10		77		58	1.32759				37	52
B11		not
B12		83	0	44	1.88636	0
B13		63		34	1.85294		0	100
C1		92	18	25	3.68	4.8913			28	37
C2		172	0	52	3.30769	0	0	100	73	24
C3		not
C4		not
C5		453	0	57	7.94737	0	0	100
C6		139	54	36	3.86111	13.9856	0	100	70	50
C7		131	0	26	5.03846	0			13	90
D1		51	0	28	1.82143	0
D2		59	0	27	2.18519	0
D3		112	0	30	3.73333	0
D4		72	0	31	2.32258	0
D5		48	0	18	2.66667	0
D6		87	0	41	2.12195	0
D7		123	0	33	3.72727	0
media		99	5.53846	32.8333	3.13049	3.14615	0	100	44.2	50.6
SD		85.4008	15.3873	12.5617	1.7297	5.6592	0	0	26.3761	24.7346
SEM		22.0504	3.97299	2.88186	0.446605	1.4612	0	0	6.0511	11.0616
	1%FBS + TEA 10mM and CsCl2 5mM				(data related to Fig. 3E)
cells	Vrest (mV)	Ik inward(pA)	IK outward(pA)	capacitance (pF)	pA/pF Ik inward	pA/pF IK outward	induced AP>0 mV	induced AP frequency (Hz)	spontaneous activity	CsCl2	block(%)	TEA	blocco(%)
A1		379	689	33	11.4848	20.8788				133	65	162	77
A2		1244	889	50	24.88	17.78				149	88	273	70
A3	-38	297	1230	33	9	37.2727			yes	139	54
A4	-43						6	6
A5	-64	376	1820	22			1	1		132	65	313	83
A6		404	939	34	11.8824	27.6176				76	82	323	66
A7		389	1458	41	9.4878	35.561				37	91	432	71
B1		311	780	16	19.4375	48.75						235	70
B2	-31	62	662	24	2.58333	27.5833	0			42	32	105	84
B3	-29	127	900	24	5.29167	37.5	1	1		42	67	160	83
B4	-32	120	937	21	5.71429	44.619	0			79	35	135	86
B5		522	1593	29	18	54.931			yes	95	82	511	68
B6	-40	667	1454	46	14.5	31.6087			not	56	92	539	63
B7	-42	511	1252	28	18.25	44.7143	3	3	yes	52	90
B8	-49	246	1383	31	7.93548	44.6129	1	1		50	80	478	66
B9		448	2747	54	8.2963	50.8704			yes	128	72	280	90
B10	-33	135	795	47	2.87234	16.9149	0		not	69	49	170	79
B11	-42	45	1315	15	3	87.6667	1	1				224	83
media	-40.2727			32.2353	10.7885	39.3051				85.2667	69.6	289.333	75.9333
SD	9.96083			11.8191	6.33321	11.3073				40.5348	19.7549	141.841	8.6476
SEM	2.28517			2.71149	1.45294	2.59408				9.29931	5.1007	32.5406	2.2328
	1%FBS + CsCl2 5mM and way 1uM				(data related to Fig. 3D and E)
												pA/pF
cells	Vrest (mV)	Ierg (pA)	capacitance (pF)	pA/pF erg	CsSens/way insens	capacitance (pF)	pA/pF
A1	-40	1777	69	25.7536
A2		1703	91	18.7143	60	91	0.659341
B1		1874	40	46.85	68	40	1.7
B2		2130	38	56.0526
B3		1460	27	54.0741	354	27	13.1111
B4		768	28	27.4286	224	28	8
B5		1340	34	39.4118	322	34	9.47059
B6		1045	33	31.6667	400	33	12.1212
media			45	38.3264	238	42.1667	7.51038
SD			22.816	13.8168	146.653	24.3755	5.24228
SEM			5.23436	3.16978	33.6446	5.31918	1.20266
	1%FBS + TEA 10mM and TTX 1uM				(data related to Fig. 3A)
cells	Vrest (mV)	INa (pA)	IK (pA)	capacitance (pF)	pA/pF INa	pA/pF IK	induced AP>0 mV	induced AP frequency (Hz)	spontaneous activity	INa+TTX	block(%)	Ik+TEA	block(%)
A1	-45	1375	2111	35	39.2857	60.3143	3	3	not	0	100	505	81
A2	-37	3402	5004	32	106.312	156.375	1	1		0	100	822	84
A3	-15	2714	1956	15	180.933	130.4	1	1		0	100	101	95
A4		4007	4805	18	222.611	266.944				0	100
A5	-25						1	1
A6	-23			49	0	0	1	1		0	100
A7	-44	5533	4014	30	184.433	133.8			yes	0	100	717	82
A8	-44	5126	4409	32	160.188	137.781			yes			811	82
B1	-38	2902	2915	46	63.087	63.3696	3	3	not			375	87
B2	-35	3791	3028	51	74.3333	59.3725	1	1		0	100	593	80
B3	-35	3457	4422	29	119.207	152.483	2	2		0	100	841	81
B4	-58	3126	1814	38	82.2632	47.7368	2	2
B5	-49	2274	3719	32	71.0625	116.219	1	1
B6	-47	3522	2690	26	135.462	103.462			yes	0	100	599	78
B7	-40	3344	3778	28	119.429	134.929			yes			300	92
B8	-35	3264	4000	23	141.913	173.913	2	2
C1	-42	1734	6776	23	75.3913	294.609	1	1				640	91
C2	-37	3437	6824	30	114.567	227.467	1	1				1404	80
C3		3123	4052	42	74.3571	96.4762				0	100	1162	72
C4	-54	817	2226	33	24.7576	67.4545	0					255	89
C5	-28	466	3589	31	15.0323	115.774				0	100	560	85
C6	-46	3508	2709	33	106.303	82.0909	2	2	yes	224	95	508	82
C7		970	2394	24	40.4167	99.75				0	100	417	83
media	-38.85			31.8182	97.7884	123.669				17.2308	99.6154	624.118	83.7647
SD	10.5145			9.18921	59.9492	64.2575				62.1264	1.38675	324.117	5.65165
SEM	2.4122			2.10815	13.7533	14.7417				14.2528	0.302614	74.3575	1.37073
	10%FBS + TEA 10mM and TTX 1uM				(data related to Fig. 3A)
cells	Vrest (mV)	INa (pA)	IK (pA)	capacitance (pF)	pA/pF INa	pA/pF IK	induced AP>0 mV	induced AP frequency (Hz)	spontaneous activity	INa+TTX	block(%)	Ik+TEA	block(%)
A1	-6	227	350	24	9.45833	14.5833	0
A2	-5	317	256	24	13.2083	10.6667	0					0	100
A3	-13	221	550	18	12.2778	30.5556	0					65	88
A4	-18	339	440	23	14.7391	19.1304	0					102	77
A5	-10	124	341	33	3.75758	10.3333	0			0	100	66	85
A6	-32	1114	870	51	21.8431	17.0588	0			0	100	178	85
A7	-18	566	343	27	20.963	12.7037	0			0	100
A8	-28	1126	805	36	31.2778	22.3611	0			0	100
A9	-23	603	873	28	21.5357	31.1786	0			0	100	130	88
A10	-16	2666	1944	39	68.359	49.8462	0			102	96
B1	-44	417	535	23	18.1304	23.2609	0			0	100
B2		671	344	18	37.2778	19.1111	0			0	100	33	90
B3	-27	450	448	22	20.4545	20.3636	0			0	100	62	86
B4	-15	239	666	21	11.381	31.7143	0					143	78
B5	-20	2281	1077	49	46.551	21.9796	1	1		0	100	205	81
B6		341	715	15	22.7333	47.6667				52	82	145	80
B7	-22	1928	732	30	64.2667	24.4	1	1				143	80
B8	-20	1533	728	24	63.875	30.3333	0			0	100	133	85
B9	-25	1731	1118	54	32.0556	20.7037	1	1		0	100	123	89
C1	-27	486	1102	19	25.5789	58	0			0	100
C2	-52	923	1008	26	35.5	38.7692	0			0	100
C3	-28	1048	1043	32	32.75	32.5938	0			0	100
C4	-20	1608	1006	35	45.9429	28.7429				0	100
C5	-23	221	492	25	8.84	19.68	0			0	100	84	83
C6	-24	1474	1411	41	35.9512	34.4146	0			0	100	228	84
C7	-6	853	951	31	27.5161	30.6774	1	1		0	100	145	82
C8	-25	499	828	23	21.6957	36	0			0	100	255	78
media	-21.88			29.2963	28.4415	27.29				7.33333	98.9524	124.444	84.3889
SD	10.7716			10.2463	17.2326	11.8068				24.4731	3.98091	66.6873	5.53214
SEM	2.47117			2.35065	3.95343	2.70866				5.61452	0.868705	15.2991	1.30394
